# Supplementary material for: Novelty detection in an auditory oddball task on freely moving rats
Source: Commun Biol. 2023 Oct 19;6:1063. doi: 10.1038/s42003-023-05403-y (PMC10587131; doi:10.1038/s42003-023-05403-y)
Supplement: Supplementary file 3 — Supplementary Data 1 [file 42003_2023_5403_MOESM3_ESM.xlsx]

## Sheet: Figure 1d
Session	Rat 21_041	Rat 21_044	Rat 21_045	Rat 21_046	Rat 21_047	Rat 21_048	Rat 21_049	Rat 21_050
1	1.00294	0.789885	0.784455	1.40772	0.709997	0.509351	0.628575	1.17393
2	0.775845	0.998052	0.536651	0.355454	1.04231	0.334741	0.807556	1.35341
3	0.794391	0.843132	0.890768	0.837984	0.840507	0.768359	0.735985	0.746525
4	2.12493	1.22859	1.21574	1.31651	1.42519	1.15994	1.48357	1.65697
5	1.06091	1.39727	1.40993	1.32502	2.15831	1.53843	1.40648	2.20052
6	1.6898	1.57144	1.57089	1.77921	2.03449	2.42458	2.40415	2.3851

## Sheet: Figure 1e
Time (ms)	0	40.96	81.92	122.88	163.84	204.8	245.76	286.72	327.68	368.64	409.6	450.56	491.52	532.48	573.44	614.4	655.36	696.32	737.28	778.24	819.2	860.16	901.12	942.08	983.04	1024	1064.96	1105.92	1146.88	1187.84	1228.8	1269.76	1310.72	1351.68	1392.64	1433.6	1474.56	1515.52	1556.48	1597.44	1638.4	1679.36	1720.32	1761.28	1802.24	1843.2	1884.16	1925.12	1966.08
Mean_Left ear_Before	-174.133	-179.822	-183.048	-173.595	-163.295	-164.364	-179.302	-202.475	-226.389	-246.557	-263.519	-276.305	-280.667	-273.567	-249.099	-204.579	-147.639	-89.8269	-40.0399	-4.69325	13.2909	17.8028	27.9062	80.1138	218.797	492.945	944.185	1580.36	2340.1	3082.77	3618.68	3774.86	3472.08	2753.32	1761.47	690.504	-279.505	-1030.98	-1523.53	-1788.88	-1907.28	-1973.06	-2042.31	-2099.03	-2061.1	-1822.14	-1307.27	-528.193	395.435
Desvest_Left ear_Before	164.546	159.53	161.933	143.42	153.114	193.555	217.336	219.056	211.746	202.697	189.057	168.694	148.831	142.32	151.808	168.431	183.711	191.095	191.638	194.249	204.057	210.843	203.916	184.292	170.92	196.49	266.158	355.013	426.338	449.08	438.464	499.774	698.241	926.615	1065.87	1061.43	924.464	710.278	506.058	403.978	405.147	434.918	461.618	482.246	529.548	673.177	911.712	1151.67	1293.32
Mean_Left ear_After	-1.467	6.729	17.0773	28.3323	44.3169	65.2231	84.823	98.838	104.207	98.0279	82.7161	66.7841	56.2816	47.4117	39.2181	38.8699	55.6163	86.3139	121.935	158.876	195.48	235.395	293.245	404.12	626.601	1012.72	1566.63	2230.87	2888.82	3390.38	3599.13	3443.48	2942.89	2209.15	1412.58	714.17	192.693	-183.242	-520.128	-925.701	-1422.44	-1894.34	-2117.02	-1863.52	-1035.16	264.416	1749.85	3068.11	3942.98
Desvest_Left ear_After	152.685	148.312	133.767	118.802	115.203	124.896	144.533	163.137	168.972	164.533	161.042	165.361	172.722	172.29	161.93	152.515	156.511	171.987	188.829	200.688	206.468	202.825	195.778	208.571	277.285	401.33	542.285	653.635	689.416	635.342	578.333	685.344	912.418	1071.14	1056.41	881.702	657.847	526.331	506.765	526.429	562.058	547.891	455.88	600.131	1097.15	1618.22	1951.38	2031.33	1910.8
Mean_Right ear_Before	-211.47	-212.946	-217.608	-222.63	-228.2	-233.807	-237.619	-240.939	-246.536	-255.812	-266.6	-272.514	-267.222	-251.452	-231.644	-209.16	-182.884	-149.969	-110.594	-70.5461	-34.6301	-4.28962	24.8865	71.6471	173	380.27	737.172	1259.34	1908.09	2578.06	3123.37	3408.2	3350.43	2948.14	2272.06	1431.3	547.312	-266.724	-931.602	-1412.95	-1721.28	-1904.63	-2014.14	-2063.86	-2016.87	-1805.59	-1382.21	-757.243	-10.6405
Desvest_Right ear_Before	322.739	303.219	289.395	280.536	275.204	273.742	272.746	269.038	258.284	240.541	221.823	214.402	225.745	243.079	247.84	241.106	235.882	234.601	228.475	219.165	215.372	216.695	219.563	229.636	264.505	350.033	496.508	675.496	823.136	875.842	827.131	774.7	862.27	1066.99	1244.38	1302.15	1219.18	1020.65	762.263	531.503	429.438	451.235	508.45	596.242	752.935	973.241	1209.66	1391.53	1452.29
Mean_Right ear_After	-30.181	-21.5537	-24.2758	-31.6827	-32.2095	-24.6626	-17.4304	-15.5799	-17.4531	-20.8974	-25.6975	-32.2844	-38.6494	-39.773	-32.8143	-19.2248	0.266125	25.2018	53.2621	78.7305	101.68	133.417	194.38	315.878	540.837	905.269	1415.94	2027.97	2634.14	3094.42	3285.07	3139.04	2675.3	1996.08	1246	556.199	-1.45575	-426.805	-776.212	-1115.47	-1452.96	-1699.06	-1694.8	-1294.43	-458.434	703.873	1958.5	3024.25	3670.83
Desvest_Right ear_After	202.066	217.406	226.657	224.507	213.036	195.107	175.875	160.94	155.181	157.526	164.671	179.434	197.173	206.952	206.653	197.523	178.898	154.759	139.978	144.084	162.704	187.572	215.869	259.346	351.421	508.706	684.751	792.224	750.644	566.095	485.721	765.149	1097.35	1262.49	1206.66	982.425	706.283	491.753	392.779	366.493	304.367	399.822	911.043	1531.76	1991.29	2124.16	1913.88	1501.17	1159.92
[truncated: 195 more columns]

## Sheet: Figure 3a
Figure 3a, Group 4.8-6.7 kHz, panel ISI 1.5 s					Figure 3a, Group 4.8-6.7 kHz, panel ISI 2 s					Figure 3a, Group 4.8-6.7 kHz, panel ISI 4 s					Figure 3a, Group 8.0-11.3 kHz, panel ISI 1.5 s					Figure 3a, Group 8.0-11.3 kHz, panel ISI 2 s					Figure 3a, Group 8.0-11.3 kHz, panel ISI 4 s
HIT%	MISS%	CR%	FA%		HIT%	MISS%	CR%	FA%		HIT%	MISS%	CR%	FA%		HIT%	MISS%	CR%	FA%		HIT%	MISS%	CR%	FA%		HIT%	MISS%	CR%	FA%
45.7143	54.2857	85.873	14.127		67.6471	32.3529	91.2621	8.73786		82.5397	17.4603	82.2034	17.7966		45.7143	54.2857	83.8095	16.1905		81.1594	18.8406	78.5366	21.4634		81.8182	18.1818	81.1189	18.8811
58.5714	41.4286	86.5079	13.4921		51.4286	48.5714	92.1095	7.8905		88.2353	11.7647	91.6805	8.31947		64.2857	35.7143	85.7143	14.2857		75	25	87.9421	12.0579		72.7273	27.2727	84.4406	15.5594
61.4286	38.5714	84.2857	15.7143		68.5714	31.4286	87.4593	12.5407		90.7692	9.23077	94.9264	5.07365		64.2857	35.7143	87.7778	12.2222		14.4928	85.5072	96.3259	3.67412		72.7273	27.2727	89.2548	10.7452
27.1429	72.8571	90.7937	9.20635		73.5294	26.4706	86.6559	13.3441		93.8462	6.15385	94.3522	5.64784		60	40	91.2698	8.73016		68.1159	31.8841	88.0259	11.9741		31.4286	68.5714	94.525	5.47504
52.8571	47.1429	91.1111	8.88889		44.1176	55.8824	93.44	6.56		89.5522	10.4478	92.0398	7.9602		47.1429	52.8571	90.9524	9.04762		58.5714	41.4286	92.1474	7.85256		49.2537	50.7463	93.1818	6.81818
80	20	75.2381	24.7619		86.9565	13.0435	79.9028	20.0972		85.2941	14.7059	79.929	20.071		54.2857	45.7143	86.3492	13.6508		87.1429	12.8571	84.7291	15.2709		84.058	15.942	80.354	19.646
77.1429	22.8571	81.4286	18.5714		70.1493	29.8507	88.5484	11.4516		8.95522	91.0448	98.3897	1.61031		80	20	88.254	11.746		75.3623	24.6377	95.5128	4.48718		84.058	15.942	81.0858	18.9142
75.7143	24.2857	77.7778	22.2222		91.3043	8.69565	85.0891	14.9109		92.3077	7.69231	90.4348	9.56522		72.8571	27.1429	81.2698	18.7302		82.3529	17.6471	78.5246	21.4754		86.7647	13.2353	82.9604	17.0396
71.4286	28.5714	83.6508	16.3492		91.1765	8.82353	90.4531	9.54693		85.0746	14.9254	96.072	3.92799		78.5714	21.4286	85.7143	14.2857		84.058	15.942	87.3397	12.6603		79.4118	20.5882	94.8419	5.15807
77.1429	22.8571	78.0952	21.9048		71.0145	28.9855	90.6602	9.33977		93.6508	6.34921	78.7521	21.2479		84.2857	15.7143	82.8571	17.1429		80	20	83.8499	16.1501		95.4545	4.54545	86.2245	13.7755
58.5714	41.4286	71.4286	28.5714		14.2857	85.7143	95.2998	4.70016		79.6875	20.3125	81.9343	18.0657		85.7143	14.2857	78.4127	21.5873		85.2941	14.7059	85.8075	14.1925		85.4839	14.5161	84	16
34.2857	65.7143	89.6825	10.3175		76.1194	23.8806	73.2773	26.7227		66.6667	33.3333	83.8028	16.1972		85.7143	14.2857	72.8571	27.1429		88.0597	11.9403	84.8631	15.1369		79.0323	20.9677	89.8671	10.1329
48.5714	51.4286	77.3016	22.6984		50.7463	49.2537	79.8374	20.1626		56.5217	43.4783	93.7288	6.27119		78.5714	21.4286	84.7619	15.2381		87.8788	12.1212	90.3382	9.66184		74.5098	25.4902	98.2343	1.76565
37.1429	62.8571	84.2857	15.7143		53.7313	46.2687	80.6291	19.3709		34.2857	65.7143	96.5058	3.49418		74.2857	25.7143	94.4444	5.55556		93.6508	6.34921	87.2786	12.7214		57.8947	42.1053	97.2581	2.74194
35.7143	64.2857	88.254	11.746		28.7879	71.2121	89.4992	10.5008		78.4615	21.5385	79.7834	20.2166		77.1429	22.8571	91.2698	8.73016		88.0597	11.9403	89.0145	10.9855		98.1818	1.81818	94.2717	5.72831
82.8571	17.1429	78.4127	21.5873		79.4118	20.5882	91.5064	8.49359		66.1765	33.8235	88.3761	11.6239
62.8571	37.1429	88.254	11.746		58.4615	41.5385	92.8	7.2		67.6471	32.3529	92.5865	7.41351
72.8571	27.1429	83.0159	16.9841		39.1304	60.8696	94.4	5.6		89.2308	10.7692	89.4915	10.5085
77.1429	22.8571	89.3651	10.6349		86.9565	13.0435	93.6204	6.37959		70.3125	29.6875	97.0732	2.92683
74.2857	25.7143	91.9048	8.09524		31.3433	68.6567	95.52	4.48		68.8525	31.1475	96.2357	3.76432

## Sheet: Figure 3b
Session	d' ISI 1.5 s	d' ISI 2 s	d' ISI 4 s
1	0.966997	1.81493	1.85927
1	1.52362	1.96249	1.88822
1	0.782483	0.607078	1.74338
1	1.73474	2.19341	1.61128
1	0.879025	1.67423	1.79074
1	1.20378	2.15805	1.85118
1	1.85378	2.12084	2.05187
2	1.31996	1.44829	2.57073
2	1.63736	1.73155	0.798326
2	0.85899	1.33137	1.41711
2	1.51585	1.67477	1.90352
2	1.43368	1.84659	1.61732
2	2.0294	2.38269	1.87791
2	1.67607	2.20856	2.08156
3	1.29678	1.63211	2.96443
3	1.46185	2.4	2.73281
3	0.712999	0.854535	1.69661
3	1.56329	1.31335	2.49199
3	1.53006	0.731383	1.84478
3	1.49638	1.71893	2.06794
3	1.81791	2.47001	2.76389
4	0.719657	1.73918	3.12703
4	1.54616	2.65951	2.79874
4	0.678198	0.957978	1.40799
4	1.98974	2.64801	2.42507
4	1.61091	1.64723	1.1167
4	1.85921	2.13944	2.45051
4	2.2454	2.66576	2.11935
5	1.41931	1.3614	2.6642
5	1.51897	1.87393	2.32395
5	0.821672	0.693929	1.62179
5	2.05087	1.21137	2.27039
5	1.26615	1.63159	1.47076
5	1.95481	1.82993	2.78108
5	2.10112	2.40528	3.67083

## Sheet: Figure 3c
HITLat ISI 1.5 s	FALat ISI 1.5 s	HITLat ISI 2 s	FALat ISI 2 s	HITLat ISI 4 s	FALat ISI 4 s
0.733437	0.569888	0.78	0.63963	0.748269	0.675143
0.713171	0.554941	0.821111	0.569388	0.897667	0.797
0.750233	0.604343	0.701042	0.63961	0.857119	0.685484
0.767368	0.556207	0.7168	0.615542	0.89082	0.754118
0.787568	0.626071	0.68	0.601463	0.8385	0.723958
0.666087	0.6588	0.715333	0.634274	0.828276	0.843628
0.818333	0.725128	0.81383	0.659014	0.793333	0.673
0.759434	0.668857	0.769841	0.620652	0.853	0.794545
0.8064	0.646505	0.805645	0.683559	0.982807	0.988333
0.715556	0.629348	0.885918	0.643793	0.888983	0.896746
0.486098	0.631278	0.573	0.611034	0.577843	0.668889
0.584583	0.543692	0.57098	0.662453	0.561136	0.771957
0.583529	0.622657	0.633529	0.655	0.628974	0.669459
0.594615	0.737172	0.55	0.568034	0.694167	0.767143
0.618	0.594865	0.531053	0.630462	0.523137	0.669821
0.698448	0.540515	0.776667	0.648868	0.722889	0.737353
0.760682	0.560676	0.783158	0.628	0.773478	0.655333
0.674902	0.592243	0.684074	0.657429	0.783448	0.712258
0.815556	0.710149	0.8045	0.66875	0.992222	0.832778
0.796538	0.669412	0.612381	0.726786	0.916429	0.62
0.639375	0.510294	0.566786	0.600758	0.629444	0.660741
0.591333	0.579111	0.626863	0.6468	0.64125	0.556404
0.718	0.596104	0.877	0.515652	0.728333	0.655323
0.719762	0.684727	0.69766	0.572568	0.746818	0.588824
0.714242	0.541754	0.702683	0.62551	0.784545	0.677857
0.545789	0.609186	0.607705	0.573871	0.643276	0.624685
0.560357	0.571351	0.616346	0.661071	0.701034	0.587778
0.580392	0.619407	0.528036	0.652061	0.803559	0.639091
0.599455	0.555889	0.597759	0.546709	0.885926	0.774839
0.552034	0.553704	0.589464	0.606667	0.877778	0.706049
0.497167	0.505588	0.678448	0.552414	0.661132	0.679348
0.606833	0.535673	0.734915	0.520532	0.826122	0.771967
0.758545	0.546875	0.566379	0.6555	0.903421	0.770909
0.690962	0.483429	0.672373	0.585949	0.923333	0.925294
0.692593	0.530364	0.778983	0.487059	0.801481	0.810571

## Sheet: Figure 4a
Figure 4a, Group 4.8-6.7 kHz, panel 0.5 octaves					Figure 4a, Group 4.8-6.7 kHz, panel 0.75 octaves					Figure 4a, Group 4.8-6.7 kHz, panel 1.0 octaves					Figure 4a, Group 4.8-6.7 kHz, panel 1.25 octaves					Figure 4a, Group 8.0-11.3 kHz, panel 0.5 octaves					Figure 4a, Group 8.0-11.3 kHz, panel 0.75 octaves					Figure 4a, Group 8.0-11.3 kHz, panel 1.0 octaves					Figure 4a, Group 8.0-11.3 kHz, panel 1.25 octaves
HIT%	MISS%	CR%	FA%		HIT%	MISS%	CR%	FA%		HIT%	MISS%	CR%	FA%		HIT%	MISS%	CR%	FA%		HIT%	MISS%	CR%	FA%		HIT%	MISS%	CR%	FA%		HIT%	MISS%	CR%	FA%		HIT%	MISS%	CR%	FA%
45.7143	54.2857	85.873	14.127		45.7143	54.2857	90.4762	9.52381		60	40	92.6984	7.30159		77.1429	22.8571	90.6349	9.36508		45.7143	54.2857	83.8095	16.1905		35.7143	64.2857	95.2381	4.7619		55.7143	44.2857	84.9206	15.0794		67.1429	32.8571	95.7143	4.28571
58.5714	41.4286	86.5079	13.4921		61.4286	38.5714	89.5238	10.4762		68.5714	31.4286	97.1429	2.85714		75.7143	24.2857	93.4921	6.50794		64.2857	35.7143	85.7143	14.2857		57.1429	42.8571	91.4286	8.57143		62.8571	37.1429	87.7778	12.2222		62.8571	37.1429	90.1587	9.84127
61.4286	38.5714	84.2857	15.7143		58.5714	41.4286	86.5079	13.4921		58.5714	41.4286	98.4127	1.5873		61.4286	38.5714	93.6508	6.34921		64.2857	35.7143	87.7778	12.2222		65.7143	34.2857	87.3016	12.6984		57.1429	42.8571	88.7302	11.2698		44.2857	55.7143	94.2857	5.71429
27.1429	72.8571	90.7937	9.20635		37.1429	62.8571	91.1111	8.88889		48.5714	51.4286	94.7619	5.2381		35.7143	64.2857	97.9365	2.06349		60	40	91.2698	8.73016		57.1429	42.8571	87.7778	12.2222		47.1429	52.8571	89.8413	10.1587		50	50	91.5873	8.4127
52.8571	47.1429	91.1111	8.88889		54.2857	45.7143	90.7937	9.20635		61.4286	38.5714	96.5079	3.49206		52.8571	47.1429	97.619	2.38095		47.1429	52.8571	90.9524	9.04762		57.1429	42.8571	89.6825	10.3175		25.7143	74.2857	96.9841	3.01587		24.2857	75.7143	94.9206	5.07937
80	20	75.2381	24.7619		80	20	86.0317	13.9683		78.5714	21.4286	96.0317	3.96825		61.4286	38.5714	96.8254	3.1746		54.2857	45.7143	86.3492	13.6508		68.5714	31.4286	83.1746	16.8254		91.4286	8.57143	91.5873	8.4127		71.4286	28.5714	90.3175	9.68254
77.1429	22.8571	81.4286	18.5714		77.1429	22.8571	88.4127	11.5873		65.7143	34.2857	97.7778	2.22222		71.4286	28.5714	94.2857	5.71429		80	20	88.254	11.746		82.8571	17.1429	78.0952	21.9048		71.4286	28.5714	92.381	7.61905		74.2857	25.7143	97.4603	2.53968
75.7143	24.2857	77.7778	22.2222		72.8571	27.1429	89.5238	10.4762		80	20	94.9206	5.07937		62.8571	37.1429	95.3968	4.60317		72.8571	27.1429	81.2698	18.7302		82.8571	17.1429	84.6032	15.3968		84.2857	15.7143	90.3175	9.68254		72.8571	27.1429	95.2381	4.7619
71.4286	28.5714	83.6508	16.3492		80	20	89.3651	10.6349		68.5714	31.4286	97.7778	2.22222		57.1429	42.8571	96.9841	3.01587		78.5714	21.4286	85.7143	14.2857		87.1429	12.8571	83.1746	16.8254		77.1429	22.8571	91.9048	8.09524		52.8571	47.1429	97.4603	2.53968
77.1429	22.8571	78.0952	21.9048		71.4286	28.5714	86.0317	13.9683		77.1429	22.8571	97.4603	2.53968		61.4286	38.5714	95.873	4.12698		84.2857	15.7143	82.8571	17.1429		80	20	86.3492	13.6508		75.7143	24.2857	90.4762	9.52381		35.7143	64.2857	97.1429	2.85714
58.5714	41.4286	71.4286	28.5714		45.7143	54.2857	81.746	18.254		57.1429	42.8571	82.5397	17.4603		67.1429	32.8571	78.5714	21.4286		85.7143	14.2857	78.4127	21.5873		78.5714	21.4286	90.1587	9.84127		65.7143	34.2857	94.127	5.87302		92.8571	7.14286	84.2857	15.7143
34.2857	65.7143	89.6825	10.3175		55.7143	44.2857	75.2381	24.7619		42.8571	57.1429	90	10		65.7143	34.2857	89.3651	10.6349		85.7143	14.2857	72.8571	27.1429		71.4286	28.5714	93.3333	6.66667		54.2857	45.7143	96.8254	3.1746		87.1429	12.8571	92.0635	7.93651
48.5714	51.4286	77.3016	22.6984		54.2857	45.7143	76.1905	23.8095		42.8571	57.1429	93.9683	6.03175		67.1429	32.8571	82.6984	17.3016		78.5714	21.4286	84.7619	15.2381		84.2857	15.7143	87.9365	12.0635		57.1429	42.8571	92.8571	7.14286		65.7143	34.2857	96.0317	3.96825
37.1429	62.8571	84.2857	15.7143		34.2857	65.7143	85.0794	14.9206		28.5714	71.4286	97.7778	2.22222		50	50	86.8254	13.1746		74.2857	25.7143	94.4444	5.55556		72.8571	27.1429	93.9683	6.03175		81.4286	18.5714	94.7619	5.2381		65.7143	34.2857	95.3968	4.60317
35.7143	64.2857	88.254	11.746		60	40	80	20		32.8571	67.1429	97.9365	2.06349		61.4286	38.5714	90.6349	9.36508		77.1429	22.8571	91.2698	8.73016		77.1429	22.8571	92.8571	7.14286		82.8571	17.1429	92.8571	7.14286		57.1429	42.8571	94.7619	5.2381
82.8571	17.1429	78.4127	21.5873		75.7143	24.2857	82.8571	17.1429		61.4286	38.5714	94.2857	5.71429		75.7143	24.2857	92.6984	7.30159
62.8571	37.1429	88.254	11.746		74.2857	25.7143	88.4127	11.5873		54.2857	45.7143	93.3333	6.66667		55.7143	44.2857	95.3968	4.60317
72.8571	27.1429	83.0159	16.9841		80	20	92.381	7.61905		61.4286	38.5714	94.127	5.87302		60	40	94.6032	5.39683
77.1429	22.8571	89.3651	10.6349		68.5714	31.4286	93.6508	6.34921		50	50	98.254	1.74603		41.4286	58.5714	96.8254	3.1746
74.2857	25.7143	91.9048	8.09524		78.5714	21.4286	93.9683	6.03175		71.4286	28.5714	93.4921	6.50794		55.7143	44.2857	96.3492	3.65079

## Sheet: Figure 4b
Group 4.8-X kHz					Group 8.0-X kHz
d' 0.5 octaves	d' 0.75 octaves	d' 1.0 octaves	d' 1.25 octaves		d' 0.5 octaves	d' 0.75 octaves	d' 1.0 octaves	d' 1.25 octaves
0.966997	1.20154	1.70704	2.06216		0.879025	1.30228	1.17676	2.16231
1.31996	1.54538	2.38596	2.21062		1.43368	1.54764	1.49202	1.61872
1.29678	1.31996	2.36413	1.81661		1.53006	1.54544	1.39231	1.43549
0.719657	1.01956	1.58638	1.6747		1.61091	1.34396	1.20088	1.37784
1.41931	1.43579	2.10345	2.05243		1.26615	1.44368	1.22629	0.940065
1.52362	1.92337	2.54602	2.14624		1.20378	1.44483	2.74546	1.8658
1.63736	1.93943	2.41455	2.14517		2.0294	1.72395	1.99712	2.6054
1.46185	1.86337	2.47883	2.01268		1.49638	1.9681	2.30612	2.27689
1.54616	2.0878	2.49361	2.05848		1.85921	2.09426	2.14225	2.0249
1.51897	1.6477	2.69678	2.02664		1.95481	1.93776	2.00631	1.53611
0.782483	0.798095	1.11614	1.2355		1.85378	2.08229	1.9702	2.4715
0.85899	0.825731	1.10154	1.65086		1.67607	2.06703	1.96336	2.54253
0.712999	0.820077	1.3721	1.38618		1.81791	2.17809	1.64525	2.15906
0.678198	0.635165	1.44393	1.11818		2.2454	2.16061	2.51599	2.08929
0.821672	1.09497	1.59695	1.60911		2.10112	2.20879	2.41377	1.80221
1.73474	1.64568	1.86973	2.15083
1.51585	1.84805	1.60872	1.82834
1.56329	2.27279	1.85603	1.86088
1.98974	2.00984	2.10928	1.6392
2.05087	2.34375	2.07943	1.93646

## Sheet: Figure 4c
0.5 octaves			0.75 octaves			1.0 octaves			1.25 octaves
90/10 %	70/30 %		90/10 %	70/30 %		90/10 %	70/30 %		90/10 %	70/30 %
0.966997	0.682492		1.20154	0.690587		1.70704	0.647634		2.06216	0.914016
1.31996	0.448995		1.54538	0.631588		2.38596	0.705522		2.21062	0.770434
1.29678	0.469922		1.31996	0.782088		2.36413	0.817158		1.81661	0.783693
0.719657	0.564268		1.01956	0.67905		1.58638	0.7303		1.6747	0.894032
1.41931	0.445822		1.43579	0.812979		2.10345	0.874155		2.05243	0.717046
1.52362	0.547251		1.92337	0.954423		2.54602	0.900023		2.14624	0.918567
1.63736	0.471442		1.93943	0.599334		2.41455	0.709452		2.14517	0.607861
1.46185	0.812979		1.86337	0.703438		2.47883	0.941731		2.01268	0.885918
1.54616	1.01931		2.0878	0.593684		2.49361	0.878852		2.05848	0.615211
1.51897	0.717046		1.6477	0.537687		2.69678	0.811535		2.02664	0.581715
0.782483	0.717846		0.798095	0.876967		1.11614	1.10732		1.2355	0.75976
0.85899	0.791583		0.825731	0.992273		1.10154	0.661262		1.65086	1.15202
0.712999	0.796665		0.820077	1.02868		1.3721	0.936455		1.38618	0.887791
0.678198	0.69234		0.635165	0.815204		1.44393	0.853877		1.11818	0.991289
0.821672	0.526755		1.09497	0.513969		1.59695	0.550818		1.60911	0.775323
1.73474	0.674464		1.64568	1.04388		1.86973	1.26728		2.15083	1.37116
1.51585	0.791583		1.84805	1.05634		1.60872	1.01457		1.82834	0.791744
1.56329	0.917525		2.27279	0.361619		1.85603	1.17223		1.86088	1.23416
1.98974	0.793492		2.00984	0.992994		2.10928	1.2403		1.6392	1.26728
2.05087	0.797659		2.34375	0.872787		2.07943	0.178703		1.93646	1.0735
0.879025	0.492037		1.30228	0.886161		1.17676	0.844667		2.16231	0.954195
1.43368	0.634731		1.54764	0.845176		1.49202	0.779208		1.61872	1.07003
1.53006	0.725158		1.54544	0.871754		1.39231	0.84256		1.43549	0.84841
1.61091	0.766858		1.34396	0.842729		1.20088	1.04154		1.37784	0.694191
1.26615	0.60863		1.44368	0.927237		1.22629	0.956611		0.940065	0.888875
1.20378	0.859216		1.44483	1.04948		2.74546	0.996504		1.8658	0.924336
2.0294	0.815556		1.72395	1.19028		1.99712	0.87674		2.6054	0.829491
1.49638	0.745098		1.9681	1.12068		2.30612	1.04475		2.27689	0.900023
1.85921	1.04154		2.09426	1.26386		2.14225	1.12155		2.0249	1.01664
1.95481	0.741571		1.93776	0.971838		2.00631	0.994055		1.53611	0.790087
1.85378	0.545309		2.08229	1.03191		1.9702	1.45561		2.4715	1.39345
1.67607	0.812822		2.06703	1.0947		1.96336	0.929808		2.54253	1.11693
1.81791	0.828833		2.17809	0.959637		1.64525	1.43608		2.15906	1.13186
2.2454	0.680562		2.16061	0.560424		2.51599	1.19995		2.08929	1.0442
2.10112	0.992334		2.20879	0.812822		2.41377	1.22987		1.80221	0.980373
	0.519875			0.750944			0.760258			0.500635
	0.275584			0.80133			0.559168			0.521004
	0.50224			0.61491			0.596614			0.427987
	0.443566			0.5352			0.927855			0.452239
	0.629364			0.362982			0.632896			0.506501

## Sheet: Figure 5a
Figure 5a, Panel Group 4.8-Y kHz					Figure 5a, Panel Group 8.0-Y kHz
HIT%	MISS%	CR%	FA%		HIT%	MISS%	CR%	FA%
56.9444	43.0556	93.2099	6.79012		63.8889	36.1111	85.8025	14.1975
62.5	37.5	94.1358	5.8642		52.7778	47.2222	85.6481	14.3519
62.5	37.5	96.4506	3.54938		61.1111	38.8889	88.8889	11.1111
56.9444	43.0556	92.9012	7.09877		36.1111	63.8889	96.6049	3.39506
47.2222	52.7778	96.2963	3.7037		55.5556	44.4444	91.2037	8.7963
62.5	37.5	92.7469	7.25309		68.0556	31.9444	88.2716	11.7284
59.7222	40.2778	92.9012	7.09877		44.4444	55.5556	94.2901	5.70988
61.1111	38.8889	93.9815	6.01852		41.6667	58.3333	93.8272	6.17284
62.5	37.5	93.3642	6.6358		76.3889	23.6111	87.3457	12.6543
51.3889	48.6111	95.3704	4.62963		63.8889	36.1111	91.6667	8.33333
41.6667	58.3333	87.8086	12.1914		47.2222	52.7778	97.2222	2.77778
19.4444	80.5556	97.2222	2.77778		72.2222	27.7778	90.1235	9.87654
51.3889	48.6111	88.7346	11.2654		77.7778	22.2222	93.9815	6.01852
13.8889	86.1111	97.3765	2.62346		45.8333	54.1667	94.4444	5.55556
27.7778	72.2222	95.679	4.32099		66.6667	33.3333	93.0556	6.94444
52.7778	47.2222	93.9815	6.01852
37.5	62.5	96.142	3.85802
33.3333	66.6667	94.9074	5.09259
56.9444	43.0556	88.8889	11.1111
38.8889	61.1111	95.679	4.32099

## Sheet: Figure 5b
Figure 5b, Group 4.8-Y kHz				Figure 5b, Group 8.0-Y kHz
Contrast	HITrate			Contrast	HITrate
-0.250052	25			-1	12.5
-0.250052	12.5			-1	50
-0.250052	25			-1	0
-0.250052	12.5			-1	50
-0.250052	0			-1	25
-0.250052	12.5			-1	75
-0.250052	25			-1	50
-0.250052	12.5			-1	37.5
-0.250052	25			-1	50
-0.250052	0			-1	25
-0.250052	12.5			-1	87.5
-0.250052	12.5			-1	25
-0.250052	0			-1	25
-0.250052	25			-1	50
-0.250052	0			-1	62.5
-0.250052	12.5			-0.749948	37.5
-0.250052	25			-0.749948	25
-0.250052	12.5			-0.749948	0
-0.250052	0			-0.749948	25
-0.250052	0			-0.749948	12.5
0.249985	50			-0.749948	12.5
0.249985	37.5			-0.749948	50
0.249985	12.5			-0.749948	0
0.249985	12.5			-0.749948	37.5
0.249985	37.5			-0.749948	0
0.249985	37.5			-0.749948	62.5
0.249985	25			-0.749948	12.5
0.249985	25			-0.749948	25
0.249985	50			-0.749948	37.5
0.249985	37.5			-0.749948	75
0.249985	75			-0.499963	12.5
0.249985	12.5			-0.499963	37.5
0.249985	50			-0.499963	0
0.249985	37.5			-0.499963	62.5
0.249985	12.5			-0.499963	50
0.249985	25			-0.499963	50
0.249985	37.5			-0.499963	62.5
0.249985	37.5			-0.499963	12.5
0.249985	12.5			-0.499963	75
0.249985	12.5			-0.499963	0
0.499911	100			-0.499963	62.5
0.499911	75			-0.499963	50
0.499911	37.5			-0.499963	50
0.499911	75			-0.499963	75
0.499911	87.5			-0.499963	87.5
0.499911	87.5			-0.250037	100
0.499911	25			-0.250037	100
0.499911	62.5			-0.250037	12.5
0.499911	75			-0.250037	37.5
0.499911	50			-0.250037	50
0.499911	50			-0.250037	87.5
0.499911	37.5			-0.250037	62.5
0.499911	37.5			-0.250037	62.5
0.499911	62.5			-0.250037	100
0.499911	12.5			-0.250037	50
0.499911	87.5			-0.250037	87.5
0.499911	62.5			-0.250037	37.5
0.499911	62.5			-0.250037	87.5
0.499911	25			-0.250037	62.5
0.499911	50			-0.250037	75
0.749948	62.5			0.250052	62.5
0.749948	62.5			0.250052	100
0.749948	50			0.250052	100
0.749948	25			0.250052	50
0.749948	75			0.250052	50
0.749948	62.5			0.250052	87.5
0.749948	25			0.250052	75
0.749948	25			0.250052	50
0.749948	75			0.250052	75
0.749948	75			0.250052	62.5
0.749948	25			0.250052	75
0.749948	37.5			0.250052	50
0.749948	62.5			0.250052	62.5
0.749948	62.5			0.250052	50
0.749948	0			0.250052	75
0.749948	62.5			0.500037	100
0.749948	37.5			0.500037	75
0.749948	37.5			0.500037	75
0.749948	25			0.500037	75
0.749948	62.5			0.500037	50
1	50			0.500037	100
1	75			0.500037	62.5
1	62.5			0.500037	62.5
1	75			0.500037	87.5
1	75			0.500037	25
1	75			0.500037	100
1	25			0.500037	75
1	37.5			0.500037	25
1	50			0.500037	75
1	75			0.500037	62.5
1	62.5			0.749963	87.5
1	50			0.749963	87.5
1	75			0.749963	75
1	62.5			0.749963	50
1	25			0.749963	62.5
1	62.5			0.749963	100
1	50			0.749963	50
1	75			0.749963	50
1	25			0.749963	100
1	50			0.749963	50
1.24999	25			0.749963	62.5
1.24999	75			0.749963	50
1.24999	50			0.749963	87.5
1.24999	75			0.749963	87.5
1.24999	75			0.749963	62.5
1.24999	100			1	87.5
1.24999	12.5			1	62.5
1.24999	37.5			1	75
1.24999	62.5			1	62.5
1.24999	75			1	50
1.24999	87.5			1	62.5
1.24999	37.5			1	62.5
1.24999	87.5			1	50
1.24999	87.5			1	100
1.24999	25			1	50
1.24999	75			1	75
1.24999	50			1	62.5
1.24999	62.5			1	62.5
1.24999	37.5			1	75
1.24999	62.5			1	62.5
1.49991	75			1.24998	75
1.49991	87.5			1.24998	75
1.49991	62.5			1.24998	87.5
1.49991	50			1.24998	62.5
1.49991	75			1.24998	50
1.49991	50			1.24998	75
1.49991	12.5			1.24998	75
1.49991	50			1.24998	50
1.49991	87.5			1.24998	75
1.49991	75			1.24998	62.5
1.49991	75			1.24998	75
1.49991	37.5			1.24998	50
1.49991	87.5			1.24998	75
1.49991	87.5			1.24998	62.5
1.49991	12.5			1.24998	37.5
1.49991	50
1.49991	62.5
1.49991	25
1.49991	37.5
1.49991	37.5
1.74995	50
1.74995	87.5
1.74995	37.5
1.74995	87.5
1.74995	75
1.74995	75
1.74995	0
1.74995	62.5
1.74995	62.5
1.74995	75
1.74995	37.5
1.74995	37.5
1.74995	37.5
1.74995	62.5
1.74995	0
1.74995	62.5
1.74995	50
1.74995	75
1.74995	50
1.74995	50
1.99992	75
1.99992	50
1.99992	37.5
1.99992	62.5
1.99992	62.5
1.99992	37.5
1.99992	25
1.99992	25
1.99992	75
1.99992	87.5
1.99992	37.5
1.99992	37.5
1.99992	75
1.99992	75
1.99992	37.5
1.99992	75
1.99992	50
1.99992	75
1.99992	37.5
1.99992	25

[truncated: 3 more sheets: Figure 5c, Figure 5d, Figure 5e]
